# Supplementary material for: Development and validation of the Safe Sleep Calculator to assess risk of sudden unexpected death in infancy
Source: Sci Rep. 2022 Apr 12;12:6133. doi: 10.1038/s41598-022-10201-3 (PMC9005526; doi:10.1038/s41598-022-10201-3)
Supplement: Supplementary file 1 — Supplementary Information. [file 41598_2022_10201_MOESM1_ESM.xls]

## Sheet: Safe Sleep Calculator
Safe Sleep Calculator SUDI Risk Assessment Algorithm
						Response		Calculation
	Mother:					Yes =1 No =0
		Age in years (<18=18, >30=30)				25		0.3965
								0.1129
		Number of previous live births (Enter 5+ as 5)				0		0.403
		Single ( Not living with partner)				0		0
	Baby:
		Boy				0		0
		Twin/multiple				0		0
		Birth weight in grams (<1800=1800, >3800=3800)				3000		0
		Not breast fed				0		0
		Baby sleeps in separate room				0		0
		Sleep position
			Put down on Back		Enter	0		0
			or Put down on Side		one of	0		0
			or Put down Prone		three	0		0
	Maternal cannabis use					0		0
	Mother other illegal drug use					0		0		0.9124
								Not bed sharing		Bed sharing
	Parents' smoking habits
		Both smoke			Enter	0		0		0
		or mother only smokes,			one of	0		0		0
		or father/other parent only smokes			four	0		0		0
		or neither parent smokes				0		0		0
	Mother drinking 2 or more std. drinks in 24 hours at any time					0		0		0
										0
	Calculations							-4.1146
					Population baseline	0.00073		-7.22247
					Cases vs controls	-Ln((1472/4679)		1.15646
								-9.26821		-9.26821
	Predicted SUDI Risk PER 1000					Bed sharing NO		0.0943688	Bed sharing YES	0.0943688
	Births per case							10596.7		10596.7
									Note: Estimates for bed sharing not applicable .
									if baby is sleeping in another room, shown by #DIV/0!
	Risk Categories in NZ context
	Extreme high	> 1 in 50
	Very High	> 1 in 100 risk but < 1 in 50
	High	>1 in 1000 but < 1 in 100
	Medium	> 1 in 3,000 but < 1 in 1,000
	Medium-low	< in 10,000 but < 1 in 3,000
	Low	< 10,000 risk

## Sheet: SSC with high risk pop
Safe Sleep Calculator SUDI Risk Assessment Algorithm with higher risk population variable
						Response		Calculation
	Mother:					Yes =1 No =0
		Age in years				18		0.9516
								0.650304
		Number of previous live births (Enter 5+ as 5)				5		2.418
		Single ( Not living with partner)				1		0.1805
	Baby:
		Boy				1		0.335
		Twin/multiple				1		0.87547
		Birth weight in grams				1800		1.08036
		Population group at higher risk				1		0.2579
		Not breast fed				0		0
		Baby sleeps in separate room				0		0
		Sleep position
			Put down on Back		Enter	0		0
			or Put down on Side		one of	0		0
			or Put down Prone		three	0		0
	Maternal cannabis use					0		0
	Mother other illegal drug use					0		0		6.74913
								Not bed sharing		Bed sharing
	Parents' smoking habits
		Both smoke			Enter	1		1.131		3.2632
		or mother only smokes,			one of	1		0.3815		2.7161
		or father/other parent only smokes			four	1		0.2035		1.9956
		or Neither parent smokes				1		0		1.1
	Mother drinking 2 or more std. drinks in 24 hours at any time					0		0		0
	Calculations							-4.1146		9.0749
					Population baseline	0.00073		-7.22247
					Cases vs controls	-Ln((1472/4679)		1.15646
								-1.71547		5.64343
	Predicted SUDI Risk PER 1000					Bed sharing NO		152.455	Bed sharing YES	996.472
	Births per case							6.5593		1.00354
									Note: Estimates for bed sharing not applicable .
									if baby is sleeping in another room, shown by #DIV/0!
